# Supplementary material for: Admission Inflammatory Blood Cell Ratios as Prognostic Markers of Functional Outcome After Aneurysmal Subarachnoid Hemorrhage: A Single-Center Retrospective Cohort Study
Source: Biomedicines. 2026 May 24;14(6):1186. doi: 10.3390/biomedicines14061186 (PMC13296031; doi:10.3390/biomedicines14061186)
Supplement: Supplementary file 1 [file biomedicines-14-01186-s001.zip]

Archive with 1 entries (1 files):
- biomedicines-4262432-supplementary.pdf
